# Supplementary material for: Network pharmacology and experimental study of phenolic acids in salvia miltiorrhiza bung in preventing ischemic stroke
Source: Front Pharmacol. 2023 Jan 27;14:1108518. doi: 10.3389/fphar.2023.1108518 (PMC9914184; doi:10.3389/fphar.2023.1108518)
Supplement: Supplementary file 1 [file Table1.xlsx]

## Sheet: ischemic stroke-related genes
drugbank	genecard	OMIM		Summary of three databases		ischemic stroke-related genes（delete repetition）
PTGS1	MTHFR	F5		PTGS1		PTGS1
PTGS2	F2	STRK1		PTGS2		PTGS2
AKR1C1	F5	NOS3		AKR1C1		AKR1C1
SLC6A4	ACE	F2		SLC6A4		SLC6A4
CYP2C19	NOS3	ALOX5AP		CYP2C19		CYP2C19
CYP2C9	NOTCH3	GP1BA		CYP2C9		CYP2C9
EDNRA	IL6	ACE		EDNRA		EDNRA
TP53	GP1BA	LRP8		TP53		TP53
RPS6KA3	AGTR1	GCLM		RPS6KA3		RPS6KA3
NFKBIA	AGT	TNFSF4		NFKBIA		NFKBIA
TNFAIP6	PON1	GAD1		TNFAIP6		TNFAIP6
CASP1	ENG	TREX1		CASP1		CASP1
CASP3	CST3	QARS1		CASP3		CASP3
IKBKB	ALOX5AP	PDCD10		IKBKB		IKBKB
EPHB2	NPPA	MEF2C		EPHB2		EPHB2
CCND1	MAPT	F13A1		CCND1		CCND1
MYC	CRP	LTA		MYC		MYC
PCNA	TNF	TNF		PCNA		PCNA
CCNA2	FBN1	GCLC		CCNA2		CCNA2
UGT1A6	GLA	ESR1		UGT1A6		UGT1A6
NAT2	TLR4	C7orf22		NAT2		NAT2
NAA16	LDLR	CD36		NAA16		NAA16
SLC38A1	PRKCH	CCM1		SLC38A1		SLC38A1
SLC22A8	MT-TL1	KANK1		SLC22A8		SLC22A8
PDE10A	APOE	ACP		PDE10A		PDE10A
PDE5A	ADAMTS13	CERCAM		PDE5A		PDE5A
PDE4A	PON2	ADD3		PDE4A		PDE4A
ADA	TH	HTRA1		ADA		ADA
ABCC4	EDNRA	FOLR1		ABCC4		ABCC4
ABCC5	GNB3	OLR1		ABCC5		ABCC5
RCAN1	VKORC1	MCI2		RCAN1		RCAN1
ORM1	PLAT	F7		ORM1		ORM1
SLCO1B1	PROZ	PSMA6		SLCO1B1		SLCO1B1
SLCO1B3	PSEN1	PRKCH		SLCO1B3		SLCO1B3
SLCO2B1	SELP	GATM		SLCO2B1		SLCO2B1
ABCB11	EPOR	ITGB3		ABCB11		ABCB11
CACNA1C	APP	GAMT		CACNA1C		CACNA1C
CYP3A4	COL4A1	ICAM1		CYP3A4		CYP3A4
CYP2D6	PTGIS	NOTCH3		CYP2D6		CYP2D6
PDE1B	TNFRSF1A	PRNP		PDE1B		PDE1B
PDE1A	SERPINE1	CST3		PDE1A		PDE1A
ADRA1A	MMP9	APP		ADRA1A		ADRA1A
ADRA1D	PIK3CA	SNAP29		ADRA1D		ADRA1D
ADRA1B	VWF	MIAT		ADRA1B		ADRA1B
CHRM1	NPPB	LGALS2		CHRM1		CHRM1
CHRM2	SERPINC1	PRS		CHRM2		CHRM2
CHRM3	HTRA1	SLC6A8		CHRM3		CHRM3
CHRM4	PDE4D	BCAP31		CHRM4		CHRM4
CHRM5	BDNF	CCCSX		CHRM5		CHRM5
CACNA2D1	APOH	THPH2		CACNA2D1		CACNA2D1
CACNB2	IL10	RPRGL1		CACNB2		CACNB2
CACNA1D	ACSL4	THPH1		CACNA1D		CACNA1D
CALM1	INS	RPRGL2		CALM1		CALM1
CYP2B6	TREX1	FLAP		CYP2B6		CYP2B6
CYP2E1	JAK2	BSS		CYP2E1		CYP2E1
CYP3A5	TP53	BDPLT1		CYP3A5		CYP3A5
PLAUR	ELN	VWDP		PLAUR		PLAUR
FGA	MT-ND4	BDPLT3		FGA		FGA
PLG	ACTA2	DCP1		PLG		PLG
SERPINE1	VEGFA	ACE1		SERPINE1		SERPINE1
PCSK9	F3	APOER2		PCSK9		PCSK9
F10	LPA	GLCLR		F10		F10
FAM110A	APOB	GP34		FAM110A		FAM110A
CYP1A2	ADA2	SCP		CYP1A2		CYP1A2
CYP2J2	ALB	AGS1		CYP2J2		CYP2J2
ABCG2	CASP3	QARS		ABCG2		ABCG2
HMGCR	THBD	TFAR15		HMGCR		HMGCR
DPP4	FGA	C5DELq14.3		DPP4		DPP4
CYP3A7	PLA2G7	F13A		CYP3A7		CYP3A7
SLCO1A2	TGFB2	TNFB		SLCO1A2		SLCO1A2
ABCC1	REN	TNFA		ABCC1		ABCC1
AHR	SOD2	GLCLC		AHR		AHR
UGT1A1	F7	ESR		UGT1A1		UGT1A1
ABCC2	ENO2	CCM2		ABCC2		ABCC2
HDAC2	CXCL12	CHDS7		HDAC2		HDAC2
NR1I3	MYLK	CAM		NR1I3		NR1I3
UGT1A9	TTR	KANK		UGT1A9		UGT1A9
UGT2B4	HMGCR	ADDL		UGT2B4		UGT2B4
SLC5A2	TGFBR2	PRSS11		SLC5A2		SLC5A2
P2RY12	IL1B	ICH		P2RY12		P2RY12
MT2A	CDKN2B-AS1	LOX1		MT2A		MT2A
SLC22A1	NOS2	PROS27		SLC22A1		SLC22A1
SLC22A2	ACVRL1	PKCL		SLC22A2		SLC22A2
F2	ADM	AGAT		F2		F2
CES2	SOD1	GP3A		CES2		CES2
CES1	ALOX5	CCDS2		CES1		CES1
UGT2B7	LMNA	CADASIL1		UGT2B7		UGT2B7
UGT2B15	EDN1	PRIP		UGT2B15		UGT2B15
NQO2	HSPA4	ARMD11		NQO2		NQO2
RYR1	MYH11	AAA		RYR1		RYR1
SERPINA7	OLR1	CEDNIK		SERPINA7		SERPINA7
SLC12A3	PRKG1	C22orf35		SLC12A3		SLC12A3
KCNMA1	NOTCH1	MRXS2		KCNMA1		KCNMA1
SLC22A11	F10	CRTR		SLC22A11		SLC22A11
AGTR1	PF4	BAP31		AGTR1		AGTR1
UGT1A10	SERPINA3	ESTRR		UGT1A10		UGT1A10
UGT2B17	PECAM1	MGC4067		UGT2B17		UGT2B17
SLC22A12	COG2	BDPLT10		SLC22A12		SLC22A12
SLC2A9	ABCA1	KRIT1		SLC2A9		SLC2A9
ACE	F2R	ANKRD15		ACE		ACE
SLC15A1	MT-TK	CPSQ3		SLC15A1		SLC15A1
SLC15A2	ANGPT1	ARMD7		SLC15A2		SLC15A2
BCHE	CCL2	P27K		BCHE		BCHE
SFRP4	MAP2	PRKCL		SFRP4		SFRP4
SLC22A7	ADORA1	CCDS3		SLC22A7		SLC22A7
SLC16A1	AVP	GT		SLC16A1		SLC16A1
BDKRB1	PLG	CASIL		BDKRB1		BDKRB1
MPO	LOX	KURU		MPO		MPO
VKORC1	ADRB2	CVAP		VKORC1		VKORC1
CYP2C18	SH2B3	CCDS1		CYP2C18		CYP2C18
NR1I2	PPBP	DXS1357E		NR1I2		NR1I2
DRD2	MT-ND1	MCI1		DRD2		DRD2
DDC	CREB1	OX4OL		DDC		DDC
MAOB	RETN	CPSQ1		MAOB		MAOB
GRIN3A	GUCY1A1	CRV		GRIN3A		GRIN3A
CHRNA7	MBP	GLNRS		CHRNA7		CHRNA7
CHRNA4	P2RY12	CCM3		CHRNA4		CHRNA4
CHRNA3	HMGB1	DEL5q14.3		CHRNA3		CHRNA3
	SELE	MVCD3		MTHFR		MTHFR
	ACE2	HERNS		F5		F5
	MB	MSCCA		NOS3		NOS3
	SMAD3	KIAA0172		NOTCH3		NOTCH3
	PPARG	CARASIL		IL6		IL6
	MIR126	FRTS1		GP1BA		GP1BA
	SLC1A2	BDPLT2		AGT		AGT
	AQP4	IMF2		PON1		PON1
	ADIPOQ	CJD		ENG		ENG
	PROCR	AD1		CST3		CST3
	PIK3C2A	DDCH		ALOX5AP		ALOX5AP
	HTR2A	CPSQ2		NPPA		NPPA
	CASP1	CADASIL2		MAPT		MAPT
	SELL	BDPLT16		CRP		CRP
	RNF213	LMNS		TNF		TNF
	ESR1			FBN1		FBN1
	AKT1			GLA		GLA
	SULT1A3			TLR4		TLR4
	SPP1			LDLR		LDLR
	CYCS			PRKCH		PRKCH
	CNR1			MT-TL1		MT-TL1
	MT-CYB			APOE		APOE
	MT-ND6			ADAMTS13		ADAMTS13
	EDNRB			PON2		PON2
	NES			TH		TH
	MROS			GNB3		GNB3
	ICAM1			PLAT		PLAT
	AIF1			PROZ		PROZ
	MT-ND5			PSEN1		PSEN1
	KCNQ1			SELP		SELP
	GDNF			EPOR		EPOR
	CXCR4			APP		APP
	CD40LG			COL4A1		COL4A1
	NGB			PTGIS		PTGIS
	GJA1			TNFRSF1A		TNFRSF1A
	SERPINI1			MMP9		MMP9
	GP6			PIK3CA		PIK3CA
	MIR21			VWF		VWF
	TBXA2R			NPPB		NPPB
	HBA1			SERPINC1		SERPINC1
	ANXA5			HTRA1		HTRA1
	APOA1			PDE4D		PDE4D
	COL4A2			BDNF		BDNF
	TSPO			APOH		APOH
	FABP3			IL10		IL10
	SRC			ACSL4		ACSL4
	MALAT1			INS		INS
	SLC6A4			TREX1		TREX1
	ADORA2A			JAK2		JAK2
	BMP7			ELN		ELN
	SIRT1			MT-ND4		MT-ND4
	AOC3			ACTA2		ACTA2
	GATA4			VEGFA		VEGFA
	COL3A1			F3		F3
	SERPINF2			LPA		LPA
	APOC3			APOB		APOB
	TNNT2			ADA2		ADA2
	ATP1A2			ALB		ALB
	ITGB3			THBD		THBD
	POMC			PLA2G7		PLA2G7
	ENTPD1			TGFB2		TGFB2
	AGTR2			REN		REN
	MAPK3			SOD2		SOD2
	CALR			F7		F7
	MT-CO1			ENO2		ENO2
	IGF1			CXCL12		CXCL12
	TGFBR1			MYLK		MYLK
	FGB			TTR		TTR
	PRNP			TGFBR2		TGFBR2
	ARSA			IL1B		IL1B
	ADORA3			CDKN2B-AS1		CDKN2B-AS1
	POLG			NOS2		NOS2
	DCX			ACVRL1		ACVRL1
	CXCL8			ADM		ADM
	BACE1			SOD1		SOD1
	NFE2L2			ALOX5		ALOX5
	TNFRSF12A			LMNA		LMNA
	PTGS2			EDN1		EDN1
	KNG1			HSPA4		HSPA4
	VCAM1			MYH11		MYH11
	CYP11B2			OLR1		OLR1
	F9			PRKG1		PRKG1
	NR3C1			NOTCH1		NOTCH1
	MIR15A			PF4		PF4
	JAG1			SERPINA3		SERPINA3
	CYP2C9			PECAM1		PECAM1
	MIAT			COG2		COG2
	NTF3			ABCA1		ABCA1
	CASP9			F2R		F2R
	GBA			MT-TK		MT-TK
	TGFB1			ANGPT1		ANGPT1
	PPIG			CCL2		CCL2
	SERPIND1			MAP2		MAP2
	MPL			ADORA1		ADORA1
	EPO			AVP		AVP
	FLT1			LOX		LOX
	THPO			ADRB2		ADRB2
	MMP3			SH2B3		SH2B3
	CCM2			PPBP		PPBP
	MT-ATP6			MT-ND1		MT-ND1
	GSR			CREB1		CREB1
	LPL			RETN		RETN
	RTN4			GUCY1A1		GUCY1A1
	ACTB			MBP		MBP
	KIT			HMGB1		HMGB1
	CYP2C19			SELE		SELE
	FGF2			ACE2		ACE2
	MIR155			MB		MB
	TGFB3			SMAD3		SMAD3
	GHRL			PPARG		PPARG
	LIPC			MIR126		MIR126
	IL4			SLC1A2		SLC1A2
	ADD1			AQP4		AQP4
	RBFOX3			ADIPOQ		ADIPOQ
	MPO			PROCR		PROCR
	PDE5A			PIK3C2A		PIK3C2A
	SMAD4			HTR2A		HTR2A
	SLC2A10			SELL		SELL
	TSPAN33			RNF213		RNF213
	F12			ESR1		ESR1
	MMP2			AKT1		AKT1
	GJA5			SULT1A3		SULT1A3
	HSPA1A			SPP1		SPP1
	LEP			CYCS		CYCS
	HIF1A			CNR1		CNR1
	PDE3A			MT-CYB		MT-CYB
	IL18			MT-ND6		MT-ND6
	TET2			EDNRB		EDNRB
	ADRB3			NES		NES
	MYBPC3			MROS		MROS
	GFAP			ICAM1		ICAM1
	ITGAM			AIF1		AIF1
	DARS2			MT-ND5		MT-ND5
	CP			KCNQ1		KCNQ1
	NOS1			GDNF		GDNF
	CALCA			CXCR4		CXCR4
	F8			CD40LG		CD40LG
	TTN			NGB		NGB
	TRPV4			GJA1		GJA1
	DRD4			SERPINI1		SERPINI1
	CBS			GP6		GP6
	CETP			MIR21		MIR21
	AMPD1			TBXA2R		TBXA2R
	MFAP5			HBA1		HBA1
	CYP3A5			ANXA5		ANXA5
	AGER			APOA1		APOA1
	HSD11B2			COL4A2		COL4A2
	KCNA5			TSPO		TSPO
	CACNA1A			FABP3		FABP3
	LTA			SRC		SRC
	ITM2B			MALAT1		MALAT1
	MEF2C			ADORA2A		ADORA2A
	PSEN2			BMP7		BMP7
	KRIT1			SIRT1		SIRT1
	IFNG			AOC3		AOC3
	IL1RN			GATA4		GATA4
	PLP1			COL3A1		COL3A1
	F13A1			SERPINF2		SERPINF2
	S100B			APOC3		APOC3
	LRP8			TNNT2		TNNT2
	CFH			ATP1A2		ATP1A2
	FAS			ITGB3		ITGB3
	ITGA2B			POMC		POMC
	CTNNB1			ENTPD1		ENTPD1
	PCSK9			AGTR2		AGTR2
	BRAF			MAPK3		MAPK3
	PTEN			CALR		CALR
	PHACTR1			MT-CO1		MT-CO1
	WRN			IGF1		IGF1
	SCN5A			TGFBR1		TGFBR1
	SNCA			FGB		FGB
	CHKB			PRNP		PRNP
	CDKN2A			ARSA		ARSA
	LGALS2			ADORA3		ADORA3
	TEK			POLG		POLG
	NF2			DCX		DCX
	PROC			CXCL8		CXCL8
	MIR146A			BACE1		BACE1
	HBB			NFE2L2		NFE2L2
	CAT			TNFRSF12A		TNFRSF12A
	HFE			KNG1		KNG1
	MGP			VCAM1		VCAM1
	ITGA2			CYP11B2		CYP11B2
	MTR			F9		F9
	HLA-B			NR3C1		NR3C1
	MCPH1			MIR15A		MIR15A
	ERCC6			JAG1		JAG1
	MYH7			MIAT		MIAT
	ENPP1			NTF3		NTF3
	RAP1A			CASP9		CASP9
	GRIN2A			GBA		GBA
	MIR210			TGFB1		TGFB1
	FN1			PPIG		PPIG
	GAD1			SERPIND1		SERPIND1
	CSF3			MPL		MPL
	EGF			EPO		EPO
	SLC2A1			FLT1		FLT1
	KITLG			THPO		THPO
	NPY			MMP3		MMP3
	VCP			CCM2		CCM2
	IL12B			MT-ATP6		MT-ATP6
	KDR			GSR		GSR
	PSAP			LPL		LPL
	GRIN2B			RTN4		RTN4
	MEFV			ACTB		ACTB
	CEP152			KIT		KIT
	BCHE			FGF2		FGF2
	HP			MIR155		MIR155
	HMOX1			TGFB3		TGFB3
	TSC1			GHRL		GHRL
	ASPM			LIPC		LIPC
	LRP6			IL4		IL4
	MTOR			ADD1		ADD1
	DLL4			RBFOX3		RBFOX3
	LRP1			SMAD4		SMAD4
	CLU			SLC2A10		SLC2A10
	TIMP1			TSPAN33		TSPAN33
	TERT			F12		F12
	RAP1B			MMP2		MMP2
	CDK5RAP2			GJA5		GJA5
	CEP135			HSPA1A		HSPA1A
	CENPJ			LEP		LEP
	PROM1			HIF1A		HIF1A
	CR1			PDE3A		PDE3A
	SMARCA4			IL18		IL18
	FOS			TET2		TET2
	STIL			ADRB3		ADRB3
	C1S			MYBPC3		MYBPC3
	PTH			GFAP		GFAP
	OCLN			ITGAM		ITGAM
	RBPJ			DARS2		DARS2
	IFIH1			CP		CP
	LIMK1			NOS1		NOS1
	TIMP2			CALCA		CALCA
	TSC2			F8		F8
	MT-CO2			TTN		TTN
	MME			TRPV4		TRPV4
	FCGR2A			DRD4		DRD4
	CD36			CBS		CBS
	SPG7			CETP		CETP
	PDGFRB			AMPD1		AMPD1
	PTPN22			MFAP5		MFAP5
	GSN			AGER		AGER
	IDH1			HSD11B2		HSD11B2
	THBS1			KCNA5		KCNA5
	IL17A			CACNA1A		CACNA1A
	CDH5			LTA		LTA
	PTGS1			ITM2B		ITM2B
	STXBP1			MEF2C		MEF2C
	PPARA			PSEN2		PSEN2
	PAFAH1B1			KRIT1		KRIT1
	FMR1			IFNG		IFNG
	CAV1			IL1RN		IL1RN
	CCL5			PLP1		PLP1
	CD40			F13A1		F13A1
	CD59			S100B		S100B
	MT-CO3			LRP8		LRP8
	PIGA			CFH		CFH
	PAX6			FAS		FAS
	DLL1			ITGA2B		ITGA2B
	IL12A			CTNNB1		CTNNB1
	HLA-A			BRAF		BRAF
	TLR2			PTEN		PTEN
	PRTN3			PHACTR1		PHACTR1
	MLX			WRN		WRN
	KCNJ5			SCN5A		SCN5A
	MEF2A			SNCA		SNCA
	ACHE			CHKB		CHKB
	TNNI3			CDKN2A		CDKN2A
	SYP			LGALS2		LGALS2
	CFLAR			TEK		TEK
	IDE			NF2		NF2
	COMT			PROC		PROC
	FGFR2			MIR146A		MIR146A
	ABCC6			HBB		HBB
	IDH2			CAT		CAT
	MAP2K1			HFE		HFE
	NOTCH4			MGP		MGP
	ALDH2			ITGA2		ITGA2
	NGF			MTR		MTR
	LGALS3			HLA-B		HLA-B
	ITGB2			MCPH1		MCPH1
	HGF			ERCC6		ERCC6
	CTLA4			MYH7		MYH7
	PDGFB			ENPP1		ENPP1
	C4A			RAP1A		RAP1A
	MAPK14			GRIN2A		GRIN2A
	EGFR			MIR210		MIR210
	RAF1			FN1		FN1
	NOTCH2			GAD1		GAD1
	GPT			CSF3		CSF3
	ABCG5			EGF		EGF
	ATN1			SLC2A1		SLC2A1
	MBL2			KITLG		KITLG
	CYP27A1			NPY		NPY
	SORT1			VCP		VCP
	MVK			IL12B		IL12B
	JAG2			KDR		KDR
	CD14			PSAP		PSAP
	KRAS			GRIN2B		GRIN2B
	ATRIP			MEFV		MEFV
	PLA2G6			CEP152		CEP152
	CD34			HP		HP
	CHKA			HMOX1		HMOX1
	TBL2			TSC1		TSC1
	GAPDH			ASPM		ASPM
	LCAT			LRP6		LRP6
	CLCN2			MTOR		MTOR
	CASK			DLL4		DLL4
	CLIP2			LRP1		LRP1
	HRAS			CLU		CLU
	HEY1			TIMP1		TIMP1
	RFC2			TERT		TERT
	CCL11			RAP1B		RAP1B
	HLA-DQB1			CDK5RAP2		CDK5RAP2
	PTPN11			CEP135		CEP135
	CCL3			CENPJ		CENPJ
	GNLY			PROM1		PROM1
	SST			CR1		CR1
	COX5A			SMARCA4		SMARCA4
	SLC20A2			FOS		FOS
	MAPK8			STIL		STIL
	HEY2			C1S		C1S
	NRXN1			PTH		PTH
	DLL3			OCLN		OCLN
	CHAT			RBPJ		RBPJ
	RPS27A			IFIH1		IFIH1
	DPM1			LIMK1		LIMK1
	GABRA1			TIMP2		TIMP2
	MIR132			TSC2		TSC2
	HLA-DRB1			MT-CO2		MT-CO2
	SRRT			MME		MME
	RAD51			FCGR2A		FCGR2A
	MMP1			CD36		CD36
	LCN2			SPG7		SPG7
	HEYL			PDGFRB		PDGFRB
	EHHADH			PTPN22		PTPN22
	ERCC1			GSN		GSN
	MIR34A			IDH1		IDH1
	PLAU			THBS1		THBS1
	SCARB1			IL17A		IL17A
	ATRIP-TREX1			CDH5		CDH5
	ITGB1			STXBP1		STXBP1
	STAT3			PPARA		PPARA
				PAFAH1B1		PAFAH1B1
				FMR1		FMR1
				CAV1		CAV1
				CCL5		CCL5
				CD40		CD40
				CD59		CD59
				MT-CO3		MT-CO3
				PIGA		PIGA
				PAX6		PAX6
				DLL1		DLL1
				IL12A		IL12A
				HLA-A		HLA-A
				TLR2		TLR2
				PRTN3		PRTN3
				MLX		MLX
				KCNJ5		KCNJ5
				MEF2A		MEF2A
				ACHE		ACHE
				TNNI3		TNNI3
				SYP		SYP
				CFLAR		CFLAR
				IDE		IDE
				COMT		COMT
				FGFR2		FGFR2
				ABCC6		ABCC6
				IDH2		IDH2
				MAP2K1		MAP2K1
				NOTCH4		NOTCH4
				ALDH2		ALDH2
				NGF		NGF
				LGALS3		LGALS3
				ITGB2		ITGB2
				HGF		HGF
				CTLA4		CTLA4
				PDGFB		PDGFB
				C4A		C4A
				MAPK14		MAPK14
				EGFR		EGFR
				RAF1		RAF1
				NOTCH2		NOTCH2
				GPT		GPT
				ABCG5		ABCG5
				ATN1		ATN1
				MBL2		MBL2
				CYP27A1		CYP27A1
				SORT1		SORT1
				MVK		MVK
				JAG2		JAG2
				CD14		CD14
				KRAS		KRAS
				ATRIP		ATRIP
				PLA2G6		PLA2G6
				CD34		CD34
				CHKA		CHKA
				TBL2		TBL2
				GAPDH		GAPDH
				LCAT		LCAT
				CLCN2		CLCN2
				CASK		CASK
				CLIP2		CLIP2
				HRAS		HRAS
				HEY1		HEY1
				RFC2		RFC2
				CCL11		CCL11
				HLA-DQB1		HLA-DQB1
				PTPN11		PTPN11
				CCL3		CCL3
				GNLY		GNLY
				SST		SST
				COX5A		COX5A
				SLC20A2		SLC20A2
				MAPK8		MAPK8
				HEY2		HEY2
				NRXN1		NRXN1
				DLL3		DLL3
				CHAT		CHAT
				RPS27A		RPS27A
				DPM1		DPM1
				GABRA1		GABRA1
				MIR132		MIR132
				HLA-DRB1		HLA-DRB1
				SRRT		SRRT
				RAD51		RAD51
				MMP1		MMP1
				LCN2		LCN2
				HEYL		HEYL
				EHHADH		EHHADH
				ERCC1		ERCC1
				MIR34A		MIR34A
				PLAU		PLAU
				SCARB1		SCARB1
				ATRIP-TREX1		ATRIP-TREX1
				ITGB1		ITGB1
				STAT3		STAT3
				STRK1		STRK1
				GCLM		GCLM
				TNFSF4		TNFSF4
				QARS1		QARS1
				PDCD10		PDCD10
				GCLC		GCLC
				C7orf22		C7orf22
				CCM1		CCM1
				KANK1		KANK1
				ACP		ACP
				CERCAM		CERCAM
				ADD3		ADD3
				FOLR1		FOLR1
				MCI2		MCI2
				PSMA6		PSMA6
				GATM		GATM
				GAMT		GAMT
				SNAP29		SNAP29
				PRS		PRS
				SLC6A8		SLC6A8
				BCAP31		BCAP31
				CCCSX		CCCSX
				THPH2		THPH2
				RPRGL1		RPRGL1
				THPH1		THPH1
				RPRGL2		RPRGL2
				FLAP		FLAP
				BSS		BSS
				BDPLT1		BDPLT1
				VWDP		VWDP
				BDPLT3		BDPLT3
				DCP1		DCP1
				ACE1		ACE1
				APOER2		APOER2
				GLCLR		GLCLR
				GP34		GP34
				SCP		SCP
				AGS1		AGS1
				QARS		QARS
				TFAR15		TFAR15
				C5DELq14.3		C5DELq14.3
				F13A		F13A
				TNFB		TNFB
				TNFA		TNFA
				GLCLC		GLCLC
				ESR		ESR
				CHDS7		CHDS7
				CAM		CAM
				KANK		KANK
				ADDL		ADDL
				PRSS11		PRSS11
				ICH		ICH
				LOX1		LOX1
				PROS27		PROS27
				PKCL		PKCL
				AGAT		AGAT
				GP3A		GP3A
				CCDS2		CCDS2
				CADASIL1		CADASIL1
				PRIP		PRIP
				ARMD11		ARMD11
				AAA		AAA
				CEDNIK		CEDNIK
				C22orf35		C22orf35
				MRXS2		MRXS2
				CRTR		CRTR
				BAP31		BAP31
				ESTRR		ESTRR
				MGC4067		MGC4067
				BDPLT10		BDPLT10
				ANKRD15		ANKRD15
				CPSQ3		CPSQ3
				ARMD7		ARMD7
				P27K		P27K
				PRKCL		PRKCL
				CCDS3		CCDS3
				GT		GT
				CASIL		CASIL
				KURU		KURU
				CVAP		CVAP
				CCDS1		CCDS1
				DXS1357E		DXS1357E
				MCI1		MCI1
				OX4OL		OX4OL
				CPSQ1		CPSQ1
				CRV		CRV
				GLNRS		GLNRS
				CCM3		CCM3
				DEL5q14.3		DEL5q14.3
				MVCD3		MVCD3
				HERNS		HERNS
				MSCCA		MSCCA
				KIAA0172		KIAA0172
				CARASIL		CARASIL
				FRTS1		FRTS1
				BDPLT2		BDPLT2
				IMF2		IMF2
				CJD		CJD
				AD1		AD1
				DDCH		DDCH
				CPSQ2		CPSQ2
				CADASIL2		CADASIL2
				BDPLT16		BDPLT16
				LMNS		LMNS

## Sheet: core targets
Common targets of Phenolic acids and ischemic stroke
MMP2
EDN1
QARS
CXCR4
MPL
PLAU
PTEN
CYCS
NOS2
SLC6A4
SOD2
ALOX5
PTPN22
CYP2D6
ACVRL1
CYP2C19
PTPN11
SMAD3
SELL
DPP4
ALDH2
FAS
BDNF
UGT1A10
BCHE
GCLM
F7
ADORA2A
EDNRA
F9
TNNI3
APOB
FOLR1
CHRM1
PPARG
TBXA2R
CRP
NQO2
MAPT
CXCL8
ADRA1A
SELE
FN1
CNR1
AHR
NFE2L2
NR3C1
IL17A
MTOR
NPPA
MAPK14
AOC3
TH
TNF
RAF1
ITGB1
DRD2
SLC1A2
MPO
PDGFB
SELP
FGFR2
PCNA
KIT
HLA-A
EDNRB
JAK2
CHAT
STAT3
CASP1
TNNT2
F2
PTGS2
AGER
CTNNB1
TGFBR1
P2RY12
CYP2C9
IL18
CCND1
CYP2E1
S100B
ESR1
ACE2
AGTR1
GBA
PDE4D
SNCA
HRAS
ITGB2
ADRB2
VEGFA
TGFB1
ITGA2
MME
ADRA1D
CCNA2
VCP
MIR21
ACHE
GPT
CCL2
MMP1
ADA
GCLC
PDCD10
IL6
SLC2A1
CASP3
CD14
ACE
HMGCR
ITGAM
GSR
COL3A1
KDR
ABCG2
HMOX1
FLT1
MMP3
LRP6
PPARA
TTR
MAOB
ITGA2B
CYP1A2
BACE1
GDNF
IL10
ALOX5AP
EGFR
IKBKB
MB
SOD1
PIK3CA
ADORA1
LGALS3
IFNG
FOS
IL4
FGF2
PDE5A
SULT1A3
MAPK8
F10
ICAM1
ADORA3
MAPK3
HDAC2
DRD4
TERT
HIF1A
NOS3
PDE10A
SRC
CHRM2
TLR4
PLG
SERPINE1
TP53
TGFBR2
CASP9
AKR1C1
CAT
LIPC
AKT1
PRKCH
ADRB3
SLC5A2
MAP2K1
SIRT1
ABCC1
ITGB3
IL1B
REN
CHRM3
IL12B
NFKBIA
ACTA2
ALB
PTGS1
IDE
F3
HTR2A
TLR2
CCL3
AGTR2
CYP2J2
BRAF
EPO
NOTCH1
PROCR
SLC16A1
CYP3A4
PDE4A
APP
COMT
RPS6KA3
CHRNA7
HMGB1
MMP9
